# Supplementary material for: Biotechnological and pharmaceutical potential of twenty-eight novel type strains of Actinomycetes from different environments worldwide
Source: Curr Res Microb Sci. 2024 Oct 11;7:100290. doi: 10.1016/j.crmicr.2024.100290 (PMC11533595; doi:10.1016/j.crmicr.2024.100290)
Supplement: Supplementary file 2 [file mmc2.xlsx]

## Sheet: DSM 3412_to_DSM 41602
	DSM 3412	DSM 40473	DSM 40712	DSM 40932	DSM 41014	DSM 41524	DSM 41527	DSM 41528	DSM 41529	DSM 41602
Temperature test
4°C	+	-	-	+	-	-	-	-	-	-
10°C	++	+	-	+	-	-	-	-	-	-
17°C	++	++	++	++	++	++	++	+	++	++
20°C	++	+++	++	+++	++	++	++	+	++	++
25°C	+++	+++	+++	+++	+++	++	+++	++	++	++
28°C	+++	+++	+++	+++	+++	+++	+++	+++	+++	+++
35°C	+++	++	+++	+++ no AM	++	+++	++	+++	++	+++ no AM
37°C	+++	++	+++	++	++	+++	++	+++	++	+++ no AM
42°C	++	+	+	-	-	++	-	++	++	-
45°C	-	-	-	-	-	-	-	-	++	-
50°C	-	-	-	-	-	-	-	-	++	-
55°C	-	-	-	-	-	-	-	-	-	-
pH test
5.0	+++	+++	++	+++	+++	++	+++	+++	++	++
5.5	+++	+++	++	+++	+++	++	+++	+++	++	++
6.0	+++	+++	++	+++	+++	+++	+++	+++	+++	+++
6.5	+++	+++	+++	+++	+++	+++	+++	+++	+++	+++
7.0	+++	+++	+++	+++	+++	++	+++	+++	+++	+++
7.5	+++	+++	+++	+++	+++	++	+++	+++	+++	+++
8.0	+++	+++	+++	+++	+++	++	+++	+++	+++	++
8.5	+++	+++	+++	+++	+++	++	+++	+++	+++	++
9.0	+++	+++	+++	+++	++(+)	++	+++	+++	+++	++
Media test
ISP1 (DSMZ 1379 without CaCl2)	++	+++	+++	++	++	+++	+++	++	++	++
Description ISP1	weak white AM / brown SM	grey white AM	grey AM	weak AM	no AM	grey AM	grey white AM	white grey AM	white AM	no AM / light brown SM
ISP2 (DSMZ 987)	+++	+++	+++	+++	+++	+++	+++	+++	+++	+++
Description ISP2	grey white AM / brown SM	grey AM	weak white AM	weak white AM	weak beige AM	no AM	grey white AM	white AM	white AM	white lavender AM / light brown SM
ISP3 (DSMZ 84)	+++	++(+)	+++	++	++	+++	++(+)	++(+)	+++	+++
Description ISP3	grey AM	white beige AM / brown SM	green olive white AM	sandy yellow AM	beige AM	white AM	grey AM	white grey AM	light grey AM	light grey AM
ISP4 (DSMZ 252)	++	++	++(+)	++(+)	++	++(+)	++	++(+)	++(+)	+++
Description ISP4	weak grey AM	white AM / beige SM	grey white AM	weak white AM	no AM	white AM	white grey AM	white AM	white AM	light grey-lavender AM
ISP5 (DSMZ 993)	++(+)	++(+)	++	+++	+++	++(+)	++(+)	++(+)	+++	+++
Description ISP5	no AM / beige SM	grey yellow AM / light brown SM	no AM	no AM / honey yellow AM (after 14d)	no AM	no AM	white grey AM	white AM	no AM / beige SM	no AM / light brown SM
ISP6 (DSMZ 1269)	++(+)	+++	+++	+++	+++	+++	+++	++(+)	++	+++
Description ISP6	no AM / dark brown exopigment	light grey AM / dark brown SM	white AM	weak white AM	no AM	no AM / brown SM	grey white AM	white AM	no AM	no AM / beige-brown SM
ISP7 (DSMZ 1619)	+++	++	+	++	+++	+++	+++	++(+)	+++	++
Description ISP7	no AM / dark brown exopigment	light green AM / dark brown SM	no AM	no AM	no AM	grey white AM	grey white AM	white AM	white AM / light brown SM	weak white AM / brown SM
TSBA (DSMZ 535)	++	+++	+++	+++	+++	+++	++	++(+)	++	++
Description TSBA	no AM / red brown SM	griseus AM / brown SM	white AM	white AM	weak beige AM	no AM	white beige AM	white AM	white AM / light brown SM	no AM / red brown SM
GYM (DSMZ 65)	+++	+++	+++	+++	+++	+++	+++	+++	+++	+++
Description GYM	grey white AM	griseus AM / brown SM	weak white AM	orange-weak white AM	weak beige AM	weak white AM	white beige AM	white AM	white AM / brown SM	white AM / red brown SM
N-Z Amine (DSMZ 554)	+++	+++	+++	++	++	+++	+++	+++	++(+)	++(+)
Description N-Z Amine	no AM / light brown SM	grey AM / dark brown SM	beige AM	no AM	no AM	no AM / beige brown SM	white AM	white pink AM	no AM / red brown SM	no AM / orange SM
Symbols
-	No growth
+	Poor growth
++	Moderate growth
++(+)	Moderate to good growth
+++	Good growth
AM	Aerial mycelium
SM	Substrate mycelium

## Sheet: DSM 41635_to_DSM 41981
	DSM 41635	DSM 41636	DSM 41640	DSM 41699	DSM 41770	DSM 41859	DSM 41886	DSM 41921	DSM 41972	DSM 41979	DSM 41981
Temperature test
4°C	-	-	+	-	+	+	-	-	-	+	-
10°C	+	+	+	-	++	+	-	+	-	++	+
17°C	++	++	++	++	+++	++	+	++	+	++	++
20°C	++	++(+) no AM	++	++	+++	++	++	++	+	++	++(+)
25°C	++(+)	++(+)	++(+)	+++	+++	+++ no AM	++(+) weak white AM	++(+)	++	++(+) no AM	+++
28°C	++(+)	+++	+++	+++	+++	+++ no AM	++(+) no AM	+++	+++	+++ no AM	+++
35°C	++	++	+(+)	+++	++(+) no AM	+++	++	+++	+++	+++	+++
37°C	+++	+++	+++	+++	+++	+++ no AM	++(+) no AM	+++	+++	+++	+++
42°C	-	-	+	-	-	-	-	+++	+	++	+++
45°C	-	-	-	-	-	-	-	+++	+	-	+++
50°C	-	-	-	-	-	-	-	++	-	-	+
55°C	-	-	-	-	-	-	-	-	-	-	-
pH test
5.0	++(+)	++(+)	+++	+++	++(+)	+++	++	+++	+++	+++	+++
5.5	++(+)	++(+)	+++	+++	++(+)	+++	++(+)	+++	+++	+++	+++
6.0	+++	+++	+++	+++	+++	+++	+++	+++	+++	+++	+++
6.5	+++	+++	+++	+++	+++	+++	+++	+++	+++	+++	+++
7.0	++(+)	++(+)	+++	+++	+++	+++	+++	+++	+++	+++	+++
7.5	++(+)	++(+)	+++	+++	+++	+++	+++	+++	+++	+++	+++
8.0	++(+)	++(+)	+++	+++	+++	+++	+++	+++	+++	+++	+++
8.5	+++	++(+)	+++	+++	+++	+++	+++	+++	+++	+++	+++
9.0	+++	++(+)	+++	+++	+++	+++	++	+++	+++	+++	+++
Media test
ISP1 (DSMZ 1379 without CaCl2)	+++	+++	++	++	+++	+++	++(+)	++	+++	++(+)	++
Description ISP1	light grey / grey AM	grey AM	weak white AM / brown SM	white AM / brown SM	grey AM / dark grey SM	no AM / beige-creme SM	weak white AM / brown SM	yellow-griseus AM / light brown SM	light grey AM / beige SM	no AM / ivory-beige SM	white-grey AM / brown beige SM
ISP2 (DSMZ 987)	++	+++	+++	+++	+++	+++	-	+++	++	+++	+++
Description ISP2	light grey / lavender AM	light grey-grey AM / dark brown SM	grey AM / light brown SM	grey AM / grey brown SM	light grey AM / brown SM	no AM / beige-light brown SM	-	yellow-griseus AM / brown SM	weak AM / light brown SM	no AM / ivory-beige SM	white AM / beige-brown SM
ISP3 (DSMZ 84)	++	++(+)	+++	+++	++	+++	-	+++	++(+)	++(+)	+++
Description ISP3	light grey / lavender AM	grey AM	grey AM / dark brown SM	weak white AM / grey brown SM	grey AM / brown SM	white AM / beige SM	-	light brown-lavender AM	light grey AM / brown SM	white AM / beige SM	lavender AM / brown SM
ISP4 (DSMZ 252)	+	++	++	++(+)	++(+)	++	+	++(+)	++(+)	++	++
Description ISP4	light grey AM	grey AM	light grey AM / dark brown SM	grey-dark grey AM / grey SM	white-light grey AM / grey brown SM	weak white AM / beige SM	no AM / brown beige SM	grey AM / red brown SM	white AM / beige SM	weak white AM / ivory SM	lavender AM / beige-grey SM
ISP5 (DSMZ 993)	++	++(+)	++	++(+)	+++	++	+(+)	++(+)	++	+(+)	+++
Description ISP5	no AM / light brown SM	light grey AM / light brown SM	no AM / dark brown SM / exopigment	no AM / beige SM	grey AM / beige-brown SM	white AM / beige SM	no AM / beige SM	no AM / orange brown SM	white AM / citrus yellow SM	white AM / ivory SM	lavender AM / dark brown SM
ISP6 (DSMZ 1269)	+++	++(+)	++	++(+)	+++	+++	-	++	+++	+++	+++
Description ISP6	light brown / lavender AM	weak AM / brown SM	no AM / light brown SM	no AM / dark brown SM / exopigment	light grey AM / brown SM	no AM / beige SM	-	no AM / beige SM / dark brown exopigment	griseus AM / light brown SM	no AM / beige SM	weak white AM / brown SM
ISP7 (DSMZ 1619)	++	+(+)	++(+)	+++	+++	+++	++	++	++	++	+++
Description ISP7	no AM / light brown SM	no AM / yellow SM	griseus AM / dark brown SM / exopigment	weak AM / dark brown SM / exopigment	grey AM / brown SM	white AM / brown SM	no AM / brown beige SM	no AM / grey-dark brown SM	white AM / beige SM	white AM / light brown SM	lavender AM / dark brown SM
TSBA (DSMZ 535)	++(+)	+++	+(+)	++	+++	+++	-	+++	+++	+++	+++
Description TSBA	wihte AM / light brown SM	light grey AM / grey brown SM	no AM / orange brown SM	weak white AM / light brown SM	white-grey AM / brown SM	no AM / beige SM	-	no AM / beige-light brown SM	yellow AM / brown SM	weak white AM / ivory SM	white AM / beige-light brown SM
GYM (DSMZ 65)	++(+)	+++	++(+)	+++	++(+)	+++	++(+)	+++	+++	+++	+++
Description GYM	light brown / lavender AM	grey AM / grey brown SM	light grey AM / brown SM	light grey AM / dark brown SM	grey AM / brown SM	no AM / light brown SM	no AM / light brown SM	light brown-lavender AM / red brown SM	light yellow AM / brown SM	no AM / beige SM	lavender AM / grey-dark brown SM
N-Z Amine (DSMZ 554)	++(+)	++(+)	++(+)	+++	++(+)	+++	+++	+++	+++	+++	++(+)
Description N-Z Amine	no AM / beige SM	weak AM / light brown SM	no AM / orange brown SM	no AM / beige SM	grey AM / light brown SM	white grey AM / brown SM	no AM / beige-dark brown SM	weak white AM / light beige-brown SM	light yellow AM / brown SM	no AM / beige SM	white AM / brown SM
Symbols
-	No growth
+	Poor growth
++	Moderate growth
++(+)	Moderate to good growth
+++	Good growth
AM	Aerial mycelium
SM	Substrate mycelium

## Sheet: DSM 41982_to_DSM 46792
									non-Streptomyces strains
	DSM 41982	DSM 42041	DSM 44915	DSM 44917	DSM 44917	DSM 44918	DSM 44938	DSM 44938	DSM 44399	DSM 44743	DSM 44743	DSM 45055	DSM 45834	DSM 46792
Temperature test			M.514	M.65	M.514		M.65	M.514		M.514	M.83
4°C	+	-	-	-	-	-	-	-	-	+	+		-	-
10°C	++	-	-	-	-	-	-	-	-	+	+	-	-	-
17°C	++(+)	++	+	+	+	+	++	+	-	++	++	-	+	+
20°C	++(+)	++(+) no AM	++	++	++	+	++	++	++	++	++(+)	-	++	++
25°C	+++ no AM	+++ no AM	++	+++	++(+)	++	++(+)	++	+++	++	+++	+	++	++(+)
28°C	+++ no AM	+++ no AM	+++	+++	++(+)	++	++(+) no AM	++(+) no AM	+++	+++	-	++	+++	+++
35°C	+++ no AM	+++ no AM	+++	+++	++(+)	++(+) no AM	+++ no AM	++(+) no AM	-	++(+)	++(+) no AM	++	++(+)	+++
37°C	+++ no AM	+++ no AM	+++	++(+)	++(+)	++(+) no AM	+++ no AM	++(+) no AM	-	+++	+++ no AM	++	++(+)	+++
42°C	+	-	++	+	++	+++ no AM	+	++(+) no AM	-	+	++	++	-	-
45°C	-	-	-	-	+	++	-	++ no AM	-	-	+	-	-	-
50°C	-	-	-	-	-	-	-	-	-	-	-	-	-	-
pH test
5.0	+++	+++	++	++	++	++	++(+)	++	+++	-	Ø	+(+)	+++	+++
5.5	+++	+++	+++	++	++	+++	+++	+++	+++	+++	Ø	+(+)	+++	+++
6.0	+++	+++	++	+++	+++	+++	+++	+++	+++	+++	Ø	+(+)	+++	+++
6.5	+++	+++	+++	+++	+++	+++	+++	+++	+++	+++	Ø	+(+)	+++	+++
7.0	+++	+++	+++	+++	+++	+++	+++	+++	+++	+++	Ø	+(+)	+++	+++
7.5	+++	+++	+++	+++	+++	+++	+++	+++	+++	+++	Ø	+(+)	+++	+++
8.0	+++	+++	+++	+++	++	++	+++	+++	+++	+++	Ø	+(+)	+++	+++
8.5	+++	+++	+++	+++	++	++	+++	+++	+++	+++	Ø	+(+)	+++	+++
9.0	+++	+++	++	+++	+	++	++	++	+++	+++	Ø	+(+)	+++	+++
10	-	-	++	-	-	+	-	-	-	+++	Ø	-	-	-
Media tests
ISP1 (DSMZ 1379 without CaCl2)	++(+)	+++	+++	++(+)	Ø	++	++	Ø	Ø	+++	Ø	+++	+	Ø
Description ISP1	weak white AM / beige SM	no AM / beige SM	white AM / beige SM	white AM / light brown SM	Ø	no AM / beige-brown SM	no AM / beige SM	Ø	Ø	no AM / light brown SM	Ø	no AM / beige SM	orange SM	Ø
ISP2 (DSMZ 987)	+++	-	-	++	Ø	+++	++	Ø	+++	+++	Ø	+	++	++
Description ISP2	no AM / brown SM	-	-	weak white AM / beige SM	Ø	no AM / grey brown SM	white AM / red brown SM	Ø	salmon SM	orange SM	Ø	no AM / orange brown SM	orange SM	orange SM
ISP3 (DSMZ 84)	+++	+(+)	++	++(+)	Ø	++	++	Ø	-	+	Ø	+	+	Ø
Description ISP3	white-beige AM / beige SM	no AM / beige SM	lavender AM / brown SM	lavender AM / dark brown SM	Ø	brown SM	lavender AM / red brown Sm	Ø	-	orange SM	Ø	no AM / orange brown SM	orange SM	Ø
ISP4 (DSMZ 252)	+(+)	++	+	++(+)	Ø	+(+)	+++	Ø	Ø	+	Ø	+	+	Ø
Description ISP4	weak white AM / beige SM	no AM / beige yellow SM	no AM / beige SM	lavender AM / brown SM	Ø	no AM / light brown SM	lavender AM / brown SM	Ø	Ø	orange SM	Ø	no AM / orange brown SM	orange SM	Ø
ISP5 (DSMZ 993)	++	++(+)	++(+)	++	Ø	++	++	Ø	Ø	++	Ø	-	+	Ø
Description ISP5	white-grey AM / beige SM	no AM / beige SM	no AM / dark brown SM	no AM / orange-brown SM	Ø	no AM / yellow brown SM	lavender AM / beige-brown SM	Ø	Ø	white beige AM	Ø	-	orange SM	Ø
ISP6 (DSMZ 1269)	+++	-	-	++	Ø	+(+)	+++	Ø	Ø	+++	Ø	Ø	Ø	Ø
Description ISP6	no AM / light brown SM	-	-	no AM / beige SM	Ø	no AM / light brown SM	no AM / beige SM	Ø	Ø	white AM	Ø	Ø	Ø	Ø
ISP7 (DSMZ 1619)	+++	+++	+(+)	++(+)	Ø	++(+)	+++	Ø	Ø	-	Ø	Ø	Ø	Ø
Description ISP7	white AM / brown SM	no AM / beige SM	no AM / beige SM / light rosa exopigment	lavender AM / dark brown SM	Ø	no AM / red brown SM / exopigment	lavender AM / beige-dark brown SM	Ø	Ø	-	Ø	Ø	Ø	Ø
TSBA (DSMZ 535)	+++	-	+++	++	Ø	++(+)	+++	Ø	+	+++	Ø	-	Ø	++(+)
Description TSBA	weak white AM / light brown SM	-	white AM / light brown SM	white AM / light brown SM	Ø	no AM / ivory SM	white AM / light brown SM	Ø	beige SM	white AM	Ø	-	Ø	orange SM
GYM (DSMZ 65)	+++	+++	++	+++	Ø	++(+)	+++	Ø	-	++	Ø	Ø	+++	+++
Description GYM	no AM / brown SM	no AM / beige yellow SM	no AM / beige SM / light rosa exopigment	lavender AM / dark brown SM / exopigment	Ø	no AM / brown SM	lavender AM / brown SM	Ø	-	weak white AM	Ø	Ø	orange SM	orange SM
N-Z Amine (DSMZ 554)	+++	+++	++	++(+)	Ø	++	++	Ø	Ø	++	Ø	Ø	Ø	Ø
Description N-Z Amine	no AM / brown SM	no AM / brown SM / exopigment	no AM / red brown SM / pink exopigment	grey white AM / dark brown SM / exopigment	Ø	no AM / brown SM	no AM / beige-brown SM	Ø	Ø	no AM / light brown SM	Ø	Ø	Ø	Ø
GPHF (DSMZ 553)	Ø	Ø	Ø	Ø	Ø	Ø	Ø	Ø	Ø	Ø	Ø	Ø	Ø	+++
Description GPHF	Ø	Ø	Ø	Ø	Ø	Ø	Ø	Ø	Ø	Ø	Ø	Ø	Ø	orange SM
Geo (DSMZ 714)	Ø	Ø	Ø	Ø	Ø	Ø	Ø	Ø	Ø	Ø	Ø	Ø	Ø	+++
Description Geo	Ø	Ø	Ø	Ø	Ø	Ø	Ø	Ø	Ø	Ø	Ø	Ø	Ø	orange SM
PYGV (DSMZ 621)	Ø	Ø	Ø	Ø	Ø	Ø	Ø	Ø	Ø	Ø	Ø	Ø	Ø	+++
Description PYGV	Ø	Ø	Ø	Ø	Ø	Ø	Ø	Ø	Ø	Ø	Ø	Ø	Ø	orange SM
Luedemann (DSMZ 877)	Ø	Ø	Ø	Ø	Ø	Ø	Ø	Ø	Ø	Ø	Ø	Ø	Ø	+++
Description Luedemann	Ø	Ø	Ø	Ø	Ø	Ø	Ø	Ø	Ø	Ø	Ø	Ø	Ø	orange SM
Bennett´s (DSMZ 548)	Ø	Ø	Ø	Ø	Ø	Ø	Ø	Ø	++(+)	Ø	Ø	Ø	Ø	Ø
Description Bennett´s	Ø	Ø	Ø	Ø	Ø	Ø	Ø	Ø	light orange	Ø	Ø	Ø	Ø	Ø
Gauze´s Synthetic Med. No.1 (DSMZ 1048)	Ø	Ø	Ø	Ø	Ø	Ø	Ø	Ø	(+)	Ø	Ø	Ø	Ø	Ø
Description Gauze´s	Ø	Ø	Ø	Ø	Ø	Ø	Ø	Ø	light orange	Ø	Ø	Ø	Ø	Ø
Nutrient (DSMZ 1)	Ø	Ø	Ø	Ø	Ø	Ø	Ø	Ø	Ø	++	Ø	+++	++	Ø
Description Nutrient	Ø	Ø	Ø	Ø	Ø	Ø	Ø	Ø	Ø	weak white AM / light brown SM	Ø	no AM / beige SM	orange SM	Ø
CzPH (DSMZ 83)	Ø	Ø	Ø	Ø	Ø	Ø	Ø	Ø	Ø	+++	Ø	+	++(+)	Ø
Description CzPH	Ø	Ø	Ø	Ø	Ø	Ø	Ø	Ø	Ø	weak white AM / light brown SM	Ø	beige SM	orange SM	Ø
Symbols
-	No growth
+	Poor growth
++	Moderate growth
++(+)	Moderate to good growth
+++	Good growth
AM	Aerial mycelium
SM	Substrate mycelium
Ø	not tested
