# Supplementary material for: Biotechnological and pharmaceutical potential of twenty-eight novel type strains of Actinomycetes from different environments worldwide
Source: Curr Res Microb Sci. 2024 Oct 11;7:100290. doi: 10.1016/j.crmicr.2024.100290 (PMC11533595; doi:10.1016/j.crmicr.2024.100290)
Supplement: Supplementary file 3 [file mmc3.xlsx]

## Sheet: Streptomyces_API
		3412	40092	40473	40712	40932	41014	41524	S. asiaticus DSM 41761	41526	41527	41528	S. endophytica HNM0140*	41529	41602	S. antimycoticusDSM 40284	41635	41636	41640	41699	41770	41859	41886	41921	41972	41979	41981	41982	42041	44915	44917	44918	44938	45834
Api 50 CH
	Control	-	-	-	-	-	-	-	-	-	-	-	Ø	-	-	-	-	-	-	-	-	-	-	-	-	-	-	-	-	-	-	-	-	-
GLY	Glycerol	+	+	+	+	+	+	+	+	+	+	+	Ø	+	+	+	+	+	+	+	+	+	-	+	+	+	+	+	(+)	+	+	(+)	+	-
ERY	Erythritol	-	-	-	-	-	-	-	+	-	-	-	Ø	-	+	+	-	-	-	-	-	-	-	-	-	-	-	-	-	-	-	-	-	-
DARA	D-Arabinose	+	-	-	-	-	-	-	+	(+)	-	-	+	+	+	+	-	-	+	(+)	-	-	-	+	-	-	+	-	-	-	-	-	+	-
LARA	L-Arabinose	+	+	-	+	-	+	+	+	-	-	-	Ø	+	+	+	+	+	+	-	+	-	-	+	+	-	+	-	-	+	-	(+)	+	-
RIB	D-Ribose	+	+	+	+	+	+	+	+	+	+	+	Ø	+	+	+	+	+	+	+	+	-	-	+	-	-	+	-	+	+	-	(+)	-	-
DXYL	D-Xylose	+	+	-	(+)	-	+	-	+	-	+	-	+	+	+	+	+	-	+	-	+	+	-	+	+	+	+	+	+	+	-	(+)	+	-
LXYL	L-Xylose	-	-	-	-	-	-	-	+	-	-	-	Ø	-	-	-	-	-	-	-	-	-	-	-	-	-	-	-	-	-	-	-	-	-
ADO	D-Adonitol	-	-	-	-	-	-	-	+	+	+	+	Ø	+	-	-	-	-	+	-	-	-	-	+	-	-	-	-	-	+	-	+	+	-
MDX	Methyl-ß-D-xylopyranoside	-	-	-	-	-	-	-	+	-	-	-	Ø	-	-	-	-	-	-	-	-	+	-	-	-	+	-	+	-	-	-	-	-	-
GAL	D-Galactose	+	+	-	+	-	+	+	+	+	+	+	Ø	+	+	+	+	-	+	+	(+)	+	-	+	-	+	+	+	(+)	+	-	-	+	-
GLU	D-Glucose	+	+	+	+	+	+	+	+	+	+	+	Ø	+	+	+	+	+	+	+	+	+	-	+	+	+	+	+	+	+	-	-	+	-
FRU	D-Fructose	+	+	-	+	(+)	+	+	+	+	-	+	Ø	+	+	+	+	+	+	+	+	(+)	-	+	+	+	+	(+)	+	-	+	-	+	-
MNE	D-Mannose	+	+	+	+	+	+	+	+	+	+	+	Ø	+	+	+	+	(+)	+	+	+	+	-	+	+	+	+	+	+	+	-	(+)	+	(+)
SBE	L-Sorbose	(+)	-	-	(+)	-	-	-	+	-	-	-	Ø	-	-	-	-	-	-	-	-	-	-	-	-	-	-	-	-	-	-	-	-	-
RHA	L-Rhamnose	+	+	-	+	-	+	+	+	-	-	-	+	+	+	+	+	+	+	+	+	+	-	+	+	+	+	+	-	+	-	+	+	(+)
DUL	Dulcitol	-	-	-	+	-	-	-	+	-	-	-	Ø	-	-	+	-	-	-	-	-	+	-	-	-	-	-	-	-	-	-	-	-	-
INO	Inositol	+	+	(+)	+	-	+	+	+	+	+	+	Ø	+	-	+	+	+	+	+	-	-	-	+	+	-	+	-	-	-	-	-	+	(+)
MAN	D-Mannitol	+	+	-	+	+	+	+	+	+	+	+	+	+	+	+	+	+	+	+	+	+	-	+	+	+	+	+	+	+	-	+	+	(+)
SOR	D-Sorbitol	+	-	-	-	-	-	-	+	+	-	+	+	-	-	+	-	-	-	-	-	-	-	-	-	-	-	-	-	-	-	-	-	-
MDM	Methyl-a-D-mannopyranoside	-	-	-	+	-	-	+	-	-	-	-	Ø	-	-	+	-	-	-	-	-	-	-	+	-	-	-	-	-	-	-	-	(+)	-
MDG	Methyl-a-D-glucopyranoside	-	(+)	-	+	-	+	+	+	-	-	-	Ø	-	+	-	+	+	-	-	(+)	+	-	+	-	+	-	(+)	-	-	-	+	-	-
NAG	N-Acetylglucosamine	+	+	+	+	+	+	+	+	+	+	+	Ø	+	+	+	+	+	+	+	+	+	-	+	+	+	+	+	(+)	+	-	-	+	+
AMY	Amygdalin	-	-	-	+	+	+	-	+	-	-	-	Ø	+	-	+	(+)	-	-	-	+	+	-	+	-	+	-	+	-	+	-	(+)	-	(+)
ARB	Arbutin	+	-	-	+	+	+	-	+	-	-	-	Ø	+	+	+	-	-	(+)	-	-	+	-	+	-	+	-	-	-	-	-	+	-	(+)
ESC	Esculin / Ferric citrate	+	+	+	+	+	+	-	+	+	+	-	Ø	+	+	+	+	+	+	+	+	+	+	+	+	+	+	+	+	+	+	+	+	+
SAL	Salicin	-	(+)	-	+	+	+	+	+	-	-	-	Ø	+	+	+	(+)	-	(+)	-	-	+	-	+	+	+	-	-	-	-	-	+	+	-
CEL	D-Cellobiose	+	+	-	+	+	+	+	+	-	-	-	Ø	+	+	+	+	+	+	+	+	+	-	+	+	+	+	+	+	+	-	(+)	+	(+)
MAL	D-Maltose	+	+	(+)	+	+	+	-	-	-	+	+	Ø	+	+	+	+	+	-	-	+	-	-	+	+	-	+	-	+	+	-	+	+	(+)
LAC	D-Lactose (bovine origin)	+	+	-	+	-	+	-	+	-	-	-	Ø	+	+	+	+	+	+	-	-	+	-	(+)	-	+	-	+	-	+	-	-	+	(+)
MEL	D-Melibiose	+	-	-	-	-	-	-	+	+	+	+	Ø	+	+	+	-	-	+	(+)	-	+	-	+	-	-	-	+	+	(+)	-	+	+	+
SAC	D-Saccharose (sucrose)	+	+	-	-	-	(+)	-	-	-	+	+	Ø	+	-	+	-	-	+	-	-	-	-	+	-	-	-	-	+	-	-	-	+	+
TRE	D-Trehalose	+	(+)	-	-	+	+	+	+	+	+	+	Ø	-	+	+	+	+	(+)	+	+	+	-	+	+	+	+	+	-	+	+	+	+	-
INU	Inulin	+	-	-	+	-	-	-	-	-	-	-	Ø	-	-	+	-	-	+	-	-	-	-	-	-	-	-	-	-	-	-	-	-	-
MLZ	D-Melezitose	-	-	-	-	-	-	-	-	-	-	+	Ø	-	-	-	-	-	-	-	-	-	-	-	-	-	-	-	-	-	-	-	-	-
RAF	D-Raffinose	+	-	-	-	-	-	+	+	-	+	+	Ø	+	+	+	-	-	+	-	-	-	-	+	-	-	-	-	+	-	-	(+)	+	-
AMD	Starch (amidon)	+	+	+	+	+	+	+	+	+	+	+	Ø	+	+	+	+	+	+	+	+	-	-	+	+	-	+	-	+	+	-	-	+	+
GLYG	Glycogen	+	+	+	+	+	+	+	+	+	+	+	Ø	+	+	+	+	+	+	+	+	(+)	-	+	+	-	+	-	+	-	+	-	+	+
XLT	Xylitol	-	-	-	-	-	-	-	-	-	-	+	Ø	-	-	-	-	-	-	-	-	-	-	-	-	-	-	-	-	-	-	-	-	-
GEN	Gentiobiose	+	+	-	(+)	+	+	+	+	-	-	-	Ø	+	+	+	+	-	+	+	+	+	-	+	(+)	(+)	(+)	(+)	+	-	-	-	+	+
TUR	D-Turanose	-	-	-	-	-	+	-	+	-	+	+	Ø	-	-	-	+	-	-	-	+	-	-	-	-	-	-	-	+	-	-	-	-	+
LYX	D-Lyxose	-	-	-	-	-	(+)	-	+	-	-	-	Ø	-	-	-	-	-	-	-	-	-	-	-	-	-	-	-	-	-	-	-	-	+
TAG	D-Tagatose	-	-	-	-	-	-	-	+	-	-	-	Ø	-	-	-	-	-	-	-	-	-	-	-	-	-	-	-	-	-	-	-	-	-
DFUC	D-Fucose	-	-	-	-	-	+	-	+	-	-	-	Ø	-	-	-	-	-	-	-	-	-	-	-	-	-	-	-	-	-	-	-	-	-
LFUC	L-Fucose	+	-	-	-	-	(+)	-	+	+	+	-	Ø	+	+	+	-	-	+	(+)	-	+	-	+	-	+	+	(+)	-	-	-	-	+	-
DARL	D-Arabitol	+	+	+	+	+	+	-	+	+	+	+	Ø	+	+	+	+	+	+	+	+	+	-	+	+	+	+	+	+	+	-	(+)	+	+
LARL	L-Arabitol	-	-	-	-	-	-	-	+	-	-	-	Ø	-	-	-	-	-	-	-	-	-	-	-	-	-	-	-	-	-	-	-	-	+
GNT	Potassium gluconate	+	+	+	+	+	+	+	+	+	+	+	Ø	+	+	+	+	+	+	+	+	+	-	+	+	+	(+)	+	-	-	+	-	+	+
2KG	Potassium 2-ketogluconate	(+)	-	-	-	-	+	+	+	-	-	-	Ø	+	+	+	-	-	(+)	-	-	-	-	-	-	-	-	-	-	-	-	-	-	-
5KG	Potassium 5-ketogluconate	+	-	-	-	-	-	-	+	-	-	-	Ø	+	+	+	-	-	+	+	-	-	x light beige	-	-	-	(+)	-	-	-	-	-	-	(+)
Api ZYM
1	Control	-	-	-	+	-	-	-	-	-	-	-	Ø	-	-	-	-	-	-	-	-	-	-	-	-	-	-	-	-	-	-	-	-	-
2	Alkaline phosphatase	+	+	+	+	+	+	+	+	+	+	+	Ø	+	+	+	+	+	+	+	-	+	+	+	(+)	+	+	+	+	+	+	+	+	(+)
3	Esterase (C 4)	+	(+)	+	+	(+)	+	-	-	(+)	-	+	Ø	(+)	-	+	+	+	+	-	(+)	(+)	(+)	(+)	(+)	+	-	+	+	(+)	+	(+)	+	+
4	Esterase Lipase (C 8)	+	-	+	+	+	+	+	+	(+)	+	+	Ø	-	-	+	+	+	+	-	+	+	(+)	+	+	+	(+)	+	+	+	+	(+)	+	+
5	Lipase (C 14)	+	-	(+)	(+)	+	+	+	-	(+)	-	+	Ø	(+)	+	-	(+) / +	+	+	(+)	+	+	(+)	+	(+)	+	+	+	(+)	(+)	+	(+)	(+)	-
6	Leucine arylamidase	+	+	+	+	+	+	+	+	+	+	+	Ø	+	+	+	+	+	+	+	+	+	+	+	+	+	+	+	+	+	+	+	+	+
7	Valine arylamidase	+	(+) / +	+	+	+	+	+	+	+	+	+	Ø	+	+	+	+	+	+	+	(+)	+	(+) / +	+	+	+	+	+	+	+	+	+	+	+
8	Cystine arylamidase	+	-	-	(+)	+	+	+	+	(+)	-	+	Ø	(+)	+	+	(+)	(+)	+	+	(+)	(+)	(+)	(+)	+	(+)	+	(+)	-	(+)	+	(+)	+	(+)
9	Trypsin	(+)	-	-	(+)	+	-	+	+	(+)	-	+	Ø	(+)	+	+	-	-	-	-	-	-	(+)	-	(+)	-	(+)	-	(+)	+	(+)	+	+	(+)
10	a-chymotrypsin	(+)	-	-	+	+	-	+	+	+	(+)	+	Ø	(+)	+	+	-	-	(+)	-	(+)	+	(+)	-	-	+	(+)	+	(+)	(+)	(+)	(+)	+	-
11	Acid phosphatase	+	(+)	+	+	+	+	+	+	+	+	+	Ø	+	+	+	(+)	(+)	+	+	(+)	+	+	+	-	+	+	+	+	-	(+)	+	+	+
12	Naphthol-AS-BI-phosphohydrolase	+	+	+	+	+	+	+	+	+	+	+	Ø	+	+	+	(+)	-	+	+	(+)	+	(+)	+	-	+	+	+	+	+	(+)	+	+	+
13	a-galactosidase	+	-	-	+	-	-	-	-	+	-	-	Ø	-	+	+	-	-	-	+	-	-	-	-	-	(+)	-	(+)	-	-	-	+	+	+
14	ß-galactosidase	+	-	-	+	+	+	+	-	+	+	+	Ø	-	+	+	+	-	+	+	+	+	+	+	-	+	+	+	(+)	-	-	+	+	+
15	ß-glucuronidase	+	-	-	-	-	(+)	+	-	-	-	+	Ø	-	-	-	-	-	-	(+)	-	(+)	-	(+)	-	+	(+)	(+)	-	-	-	(+)	-	-
16	a-glucosidase	+	-	(+)	+	+	+	-	-	+	-	+	Ø	-	-	-	+	-	+	+	+	+	+	+	-	+	+	+	+	-	+	+	+	+
17	ß-glucosidase	+	-	-	(+)	+	+	-	+	+	(+)	+	Ø	(+)	-	-	-	-	+	+	(+)	+	(+) / +	+	-	+	+	+	-	(+)	-	+	+	+
18	N-acetyl-ß-glucosaminidase	+	-	-	+	+	+	+	+	+	+	+	Ø	+	+	+	-	-	(+)	+	(+)	-	-	+	-	-	-	-	+	-	-	(+)	+	-
19	a-mannosidase	+	-	-	+	-	+	-	-	(+)	-	-	Ø	-	-	-	-	-	(+)	+	-	(+)	(+) / +	(+)	-	(+)	+	(+)	+	-	-	+	+	-
20	a-fucosidase	-	-	-	-	-	+	-	-	-	(+)	-	Ø	-	-	-	-	-	(+)	+	-	-	-	-	-	-	+	-	-	-	-	-	+	-
(+) weak reaction
+ postive reaction
- negative reaction
Ø not tested

## Sheet: non-streptomyces strains
			45834	45301	45055	44588	44743	45786	46792	44268	44399
Api 50 CH
	Control		-	-	-	-	-		-	-	-
GLY	Glycerol		-	+	+	-	+	+	-	-	-
ERY	Erythritol		-	+	+	-	-	-	-	-	-
DARA	D-Arabinose		-	(+)	-	-	-	-	-	-	-
LARA	L-Arabinose		-	(+)	+	+	+	+	-	-	-
RIB	D-Ribose		-	(+)	+	-	+	+	-	-	-
DXYL	D-Xylose		-	+	+	+	+	+	-	+	-
LXYL	L-Xylose		-	-	-	-	-	-	-	-	-
ADO	D-Adonitol		-	+	+	-	-	-	-	-	-
MDX	Methyl-ß-D-xylopyranoside		-	-	-	-	-	-	-	-	-
GAL	D-Galactose		-	-	+	+	-	+	-	-	(+)
GLU	D-Glucose		-	+	(+)	+	+	+	-	+	-
FRU	D-Fructose		-	+	+	+	+	+	-	-	+
MNE	D-Mannose		(+)	+	+	+	+	+	-	-	-
SBE	L-Sorbose		-	-	-	-	-	+	-	-	(+)
RHA	L-Rhamnose		(+)	+	+	-	+	+	-	-	+
DUL	Dulcitol		-	-	-	-	-	+	-	-	-
INO	Inositol		(+)	+	-	-	+	+	-	-	-
MAN	D-Mannitol		(+)	+	-	-	+	+	-	-	-
SOR	D-Sorbitol		-	-	-	-	-	+	-	-	-
MDM	Methyl-a-D-mannopyranoside		-	-	-	-	-	-	-	-	-
MDG	Methyl-a-D-glucopyranoside		-	-	-	-	-	-	-	-	-
NAG	N-Acetylglucosamine		+	+	+	-	-	-	-	-	-
AMY	Amygdalin		(+)	(+)	-	-	+	+	-	-	-
ARB	Arbutin		(+)	+	-	-	+	-	-	-	-
ESC	Esculin / Ferric citrate		V brown	+	+	+	+	+	+	+	+
SAL	Salicin		-	-	-	-	+	+	-	-	-
CEL	D-Cellobiose		(+)	+	+	+	+	+	-	-	-
MAL	D-Maltose		(+)	+	-	+	+	+	-	-	-
LAC	D-Lactose (bovine origin)		(+)	-	-	-	-	-	-	-	-
MEL	D-Melibiose		+	+	-	+	-	-	-	-	-
SAC	D-Saccharose (sucrose)		+	+	-	-	+	+	-	-	-
TRE	D-Trehalose		-	+	+	(+)	+	+	-	-	-
INU	Inulin		-	-	-	-	-	-	-	-	-
MLZ	D-Melezitose		-	-	-	-	-	-	-	-	(+)
RAF	D-Raffinose		-	+	-	-	-	-	-	-	-
AMD	Starch (amidon)		+	-	-	+	-	+	-	-	(+)
GLYG	Glycogen		+	-	-	+	-	+	-	-	-
XLT	Xylitol		-	-	-	-	-	-	-	-	-
GEN	Gentiobiose		+	-	-	+	+	+	-	+	-
TUR	D-Turanose		+	+	-	+	+	+	-	+	-
LYX	D-Lyxose		+	-	+	-	-	+	-	-	-
TAG	D-Tagatose		-	-	-	-	-	+	-	-	-
DFUC	D-Fucose		-	+	-	-	-	+	-	-	-
LFUC	L-Fucose		-	+	-	-	-	+	-	-	(+)
DARL	D-Arabitol		+	+	+	-	-	-	-	-	-
LARL	L-Arabitol		+	+	-	-	+	+	-	-	-
GNT	Potassium gluconate		+	+	(+)	+	+	+	-	-	-
2KG	Potassium 2-ketogluconate		-	-	-	-	-	-	-	-	-
5KG	Potassium 5-ketogluconate		(+)	-	(+)	+	-	+	-	+	(+)
Api 20 NE
NO3	Potassium nitrate	Reduction of nitrates to nitrites Reduction of nitrates to nitrogen	-	Ø	-	Ø	-		-	Ø	-
TRP	L-Tryptophan	indole production (tryptophan)	-	Ø	-	Ø	-		-	Ø	-
GLU	D-Glucose	Fermentation (glucose)	+	Ø	-	Ø	-		+	Ø	-
ADH	L-Arginine	Arginine dihydrolase	-	Ø	-	Ø	-		-	Ø	-
URE	Urea	Urease	+	Ø	-	Ø	-		-	Ø	-
ESC	Esculin Ferric citrate	Hydrolysis (ß-glucosidase) (esculin)	+	Ø	+	Ø	+		+	Ø	+
GEL	Gelatin (bovine origin)	Hydrolysis (protease) (gelatin)	-	Ø	+	Ø	+		-	Ø	-
PNG	4-Nitrophenyl-ß-D-galactopyranoside	ß-Galactosidase (para-nitrophenyl-ßD-galactopyranosidase)	+	Ø	+	Ø	+		-	Ø	+
GLU	D-Glucose	Assimilation (glucose)	-	Ø	-	Ø	+		-	Ø	-
ARA	L-Arabinose	Assimilation (arabinose)	-	Ø	-	Ø	+		-	Ø	-
MNE	D-Mannose	Assimilation (mannose)	-	Ø	-	Ø	+		-	Ø	-
MAN	D-Mannitol	Assimilation ( mannitol)	-	Ø	-	Ø	+		-	Ø	-
NAG	N-Acetylglucosamine	Assimilation (N-acetyl-glucosamine)	-	Ø	-	Ø	+		-	Ø	-
MAL	D-Maltose	Assimilation (maltose)	-	Ø	-	Ø	+		-	Ø	-
GNT	Potassium gluconate	Assimilation (potassium gluconate)	-	Ø	-	Ø	+		+	Ø	-
CAP	Capric acid	Assimilation (capric acid)	-	Ø	-	Ø	+		-	Ø	-
ADI	Adipic acid	Assimilation (adipic acid)	-	Ø	-	Ø	-		+	Ø	-
MLT	Malic acid	Assimilation (malate)	-	Ø	-	Ø	+		-	Ø	-
CIT	Trisodium citrate	Assimilation (trisodium citrate)	-	Ø	-	Ø	+		(+)	Ø	-
PAC	Phenylacetic acid	Assimilation (phenylacetic acid)	-	Ø	-	Ø	+		-	Ø	-
OX	Oxidase	Cytochrome oxidase	-	Ø	Ø	Ø	+		-	Ø	Ø
Api ZYM
1	Control		-	-	-	-	-	-	-	-	-
2	Alkaline phosphatase		(+)	+	+	+	+	+	+	+	(+)
3	Esterase (C 4)		+	(+)	+	(+)	+	+	+	-	(+)
4	Esterase Lipase (C 8)		+	(+)	+	+	+	+	+	(+)	+
5	Lipase (C 14)		-	-	(+)	(+)	+	+	(+)	(+)	(+)
6	Leucine arylamidase		+	+	+	+	+	+	+	+	+
7	Valine arylamidase		+	+	+	+	+	+	+	+	+
8	Cystine arylamidase		(+)	+	(+)	+	(+)	+	+	+	+
9	Trypsin		(+)	+	-	+	(+)	+	+	-	-
10	a-chymotrypsin		-	+	(+)	+	+	+	+	-	(+)
11	Acid phosphatase		+	+	+	+	+	+	+	+	+
12	Naphthol-AS-BI-phosphohydrolase		+	+	+	+	(+)	+	+	+	+
13	a-galactosidase		+	+	+	(+)	-	-	-	-	-
14	ß-galactosidase		+	+	+	+	-	-	-	-	+
15	ß-glucuronidase		-	-	-	-	-	-	-	-	-
16	a-glucosidase		+	+	+	+	+	+	(+)	+	+
17	ß-glucosidase		+	+	-	+	+	+	+	+	+
18	N-acetyl-ß-glucosaminidase		-	+	(+)	+	+	+	-	-	-
19	a-mannosidase		-	+	-	-	-	+	-	-	-
20	a-fucosidase		-	+	-	-	-	-	-	-	-
+	positive reaction
-	negative reaction
(+)	weak reaction
