# Supplementary material for: Biotechnological and pharmaceutical potential of twenty-eight novel type strains of Actinomycetes from different environments worldwide
Source: Curr Res Microb Sci. 2024 Oct 11;7:100290. doi: 10.1016/j.crmicr.2024.100290 (PMC11533595; doi:10.1016/j.crmicr.2024.100290)
Supplement: Supplementary file 4 [file mmc4.xlsx]

## Sheet: Table S1_phenotypic features
Strains	Habitat	Fatty acids (>5%)	cell wall sugars	Peptidoglycan	Polar lipids	Quinones	References	Links
DSM 41886T	marine sediment	iso-C16:0, iso-C16:1cis9, anteiso-C17:0, anteiso-C17:1cis9	glu, rib, traces man	LL-A2pm	DPG, PE, PI, PLs, PGL	--	in the present study	in the present study
Streptomyces marincola SCSIO 64649T	colonies of Favites sp. scleractinian corals	iso-C16:0, C12:0, C16:0, anteiso-C17:1ω9c, anteiso-C17:0, C17:0cyclo, C18:3ω6c	gal, glu, xyl, rib	LL-A2pm	DPG, PG, PE, PIM, PI, GLYL, PL1-6	MK-10(H4), MK-10(H6), MK-9(H4), MK-9(H6), MK-10(H8)	SHI, Songbiao, et al.	https://www.ncbi.nlm.nih.gov/pmc/articles/PMC9096227/
DSM 44938T	marine sediment	anteiso-C15:0, anteiso-C17:0, anteiso-C17:1cis9, iso-C16:1cis9, iso-C16:0	glu, rib, traces man, gal	LL-A2pm	DPG, PE, PI, L1, PL1, AL1, PGL	--	in the present study	in the present study
Streptomyces radicis DS1-2T	roots of Dendrobium secundum	iso-C16:0, iso-C16:1G, anteiso-C17:1A, anteiso-C17:0 (>5%)	glu, rib	LL-A2pm	DPG, PE, PG, PIM, PL1-2, ninhydrid-positive GL1, L1-7	MK-9(H6), MK-10(H6), MK-9(H8), MK10(H8), MK-10(H4),MK-9(H4), MK-10(H10)	KUNCHAROEN, Nattakorn, et al.	https://www.sciencedirect.com/science/article/pii/S0944501321001956?via%3Dihub
DSM 44917T	marine sediment	anteiso-C15:0, iso-C16:1cis9, anteiso-C17:0, iso-C16:0	glu, rib, traces man	LL-A2pm	DPG, PE, PI, PME, PLs, PGL,PAL	--	in the present study	in the present study
Streptomyces specialis GW41-1564T	soil	iso-C16:0, anteiso-C17:1ω9c, anteiso-C17:0, iso-C16:1cis9	gal, glu, xyl, rib	LL-A2pm	DPG, PE, PG, PI, PIM2, PL1, L3, AL1	MK-10(H4), MK-10(H6), MK-9(H4) and MK-9(H6)	KÄMPFER, Peter, et al.; SHI, Songbiao, et al.	https://www.microbiologyresearch.org/content/journal/ijsem/10.1099/ijs.0.2008/001008-0#tab2	https://www.ncbi.nlm.nih.gov/pmc/articles/PMC9096227/
DSM 44918T	marine sediment	anteiso-C15:0, C16:1cis9, C16:0, anteiso-C17:0, anteiso-C17:1cis9, iso-C16:0	glu, rib, traces man, gal	LL-A2pm	DPG, PE, PI, PME, PLs, PGL	--	in the present study	in the present study
Streptomyces hainanensis DSM 41900T	soil	iso-C16:0, C16:0, anteiso-C17:0, C17:1ω8c, C17:0, anteiso-C18:0/C18:2ω6,9c, the sum of anteiso-C18:0/C18:2ω6,9c	gal, xyl	LL-A2pm, traces of meso-A2pm, glycine	PE, DPG	MK-9(H4),MK-10(H0), MK-9(H6), MK-9(H8)	JIANG, Yi, et al.	https://www.microbiologyresearch.org/content/journal/ijsem/10.1099/ijs.0.64940-0#tab2
DSM 44915T	marine sediment	anteiso-C17:0, iso-C16:0, iso-C16:1cis4, C15:0	glu, rib, traces man	LL-A2pm	DPG, PE, PI, L, PLs, PGL	--	in the present study	in the present study
Streptomyces zhaozhouensis CGMCC 4.7095T	surface-sterilized leaf of candelabra aloe	C16:0, C17:1ω7c, C15:0, iso-C15:0, C18:0, C16:1ω7c, anteiso-C17:0	glu	LL-A2pm, gylcine	DPG, PE, PI, PL1-3	MK-9(H6), MK-9(H8), MK-9(H4), MK-10(H6)	HE, Hairong, et al.	https://www.microbiologyresearch.org/content/journal/ijsem/10.1099/ijs.0.056317-0#tab2
Streptomyces sedi JCM 16909T	surface-sterilized tissues of Sedum sp.	iso-C16:0, anteiso-C17:0, iso-C16:1G, anteiso-C17:1ω9c	glu, gal, mad	LL-A2pm	DPG, PE, PG, PI, traces PIM1-2, PL1-4	MK-11(H6), MK-10(H6), MK-10(H8), MK-11(H8), MK-9(H8), MK-12(H6), MK-11(H4), MK-9(H6), MK-10(H4)	LI, Jie, et al.; KLYKLEUNG, Nattaporn, et al.	https://www.microbiologyresearch.org/content/journal/ijsem/10.1099/ijs.0.007534-0#tab2	https://www.microbiologyresearch.org/content/journal/ijsem/10.1099/ijsem.0.004170#tab2
Streptomyces mimosae 3MP-10T	root of Mimosa pudica	iso-C16:0, anteiso-C15:0, anteiso- C17:0, C16:0	glu, rib	LL-A2pm	PE, PI, PIM, DPG, PG, PLs	MK-10(H8), MK-10(H6), MK-9(H8)	KLYKLEUNG, Nattaporn, et al.	https://www.microbiologyresearch.org/content/journal/ijsem/10.1099/ijsem.0.004170#tab2
Streptomyces triticirhizae NEAU-YY642T	soil	iso-C16:0, anteiso-C17:0, C16:0, C17:0, C17:0 cyclo, anteiso-C15:0, C17:1ω7c, iso-C17:0, C16:1ω7c	glu, rib	LL-A2pm	DPG, PE, PIM1-2, L1-2, PL1	MK-10(H4), MK-10(H6), MK-9(H6), MK-10(H2), MK-9(H8), MK-9(H4)	HAN, Chuanyu, et al.	https://www.microbiologyresearch.org/content/journal/ijsem/10.1099/ijsem.0.003727#tab2
DSM 41981T	solitary wasp	iso-C14:0, iso-C15:0, anteiso-C15:0, anteiso-C17:0, C16:0, iso-C16:0	glu, rib, traces man	LL-A2pm	DPG, PE, PI, PLs, PAL, PGLs	--	in the present study	in the present study
DSM 41014T	Sphagnum pots	iso-C14:0, anteiso-C15:0, anteiso-C17:0, iso-C15:0, iso-C16:0, C16:0	glu, rib, traces man	LL-A2pm	DPG, PE, PI, L1, PLs, PGL	--	in the present study	in the present study
DSM 41640T	rose root (rhizoplane, Rosa laxa)	iso-C15:0, anteiso-C15:0, anteiso-C17:0, C16:0, iso-C16:0, C16:1cis9, iso-C17:0	glu, rib, rha, traces man, gal	LL-A2pm	DPG, PE, PI, PLs, PGL	--	in the present study	in the present study
Streptomyces ciscaucasicus DSM 40275T	soil	-
Streptomyces canus DSM 40017T	soil	-
DSM 41972	Atta colombica refuse dump	anteiso-C15:0, anteiso-C17:0, C16:0, iso-C15:0, iso-C16:0 ,C15:0	glu, rib	LL-A2pm	DPG, PE, PI, PGL, AL1, PL1, PAL	--
Streptomyces griseorubens JCM 4383T	soil	anteiso-C15:0, iso-C16:0, C16:0, anteiso-C17:0					DSMZ	DSMZ
Streptomyces althioticus JCM 4344T	soil	-
Streptomyces matensis JCM 4277T	sea sand	antesio-C14:0, C15:0, anteiso-C15:0, iso-C16:0, anteiso-C17:0					DSMZ	DSMZ
DSM 41636T	rose root (rhizoplane, Rosa laxa)	anteiso-C15:0, anteiso-C17:0, C16:0, iso-C16:0, iso-C15:0, C16:1cis9	glu, rib, traces gal, man	LL-A2pm	DPG, PE, PI, PL1, PGL	--	in the present study	in the present study
DSM 41635	rose root (rhizoplane, Rosa laxa)	iso-C14:0, anteiso-C15:0, iso-C16:0, C16:1cis9, C16:0, C18:2cis9,12, C18:1cis9	glu, rib, traces gal, man	LL-A2pm	DPG, PE, PI, PL1-4, PGL, PAL	--	in the present study, DSMZ	in the present study, DSMZ
Streptomyces calvus JCM 4326T	soil	anteiso-C15:0, iso-C15:0,C16:0, iso-C16:0, C16:1cis9, C16:09-methyl, anteiso-C17:0, iso-C17:0	glu	LL-A2pm, alanine, glycine, glutamic acid	DPG, PE, PI, PIM, PLs	MK-9(H4), MK-9(H6), MK-9(H8)	LI, Kaiqin, et al.	https://www.microbiologyresearch.org/content/journal/ijsem/10.1099/ijsem.0.004955#tab2
Streptomyces aureorectus DSM 41692T	soil	anteiso-C15:0, iso-C15:0, iso-C16:0, C16:0 9-methyl, anteiso-C17:0, iso-C17:0	glu, rib	LL-A2pm, alanine, glycine, glutamic acid	DPG, PE, PI, PIM, PLs	MK-9(H4), MK-9(H6), MK-9(H8)	LI, Kaiqin, et al.	https://www.microbiologyresearch.org/content/journal/ijsem/10.1099/ijsem.0.004955#tab2
Streptomyces asterosporus DSM 41452T	soil	-
Streptomyces capillispiralis JCM 5075T	soil	C16:0, iso-C15:0, anteiso-C15:0, iso-C16:0, iso-C17:0, anteiso-C17:0, Summed features 3: C16:1ω7c/iso-C15:02-OH, Summed features 9: C16:010-methyl/iso-C17:1ω9c	glu, rib	LL-A2pm	--	--	MERTZ, F. P.; HIGGENS, C. E.; SRIPREECHASAK, Paranee, et al.	https://www.microbiologyresearch.org/content/journal/ijsem/10.1099/00207713-32-1-116	https://www.microbiologyresearch.org/content/journal/ijsem/10.1099/ijsem.0.000987#tab2
Streptomyces albaduncus JCM 4715T	soil	-
Streptomyces griseoloalbus JCM 4480T	garden soil	-
DSM 41921T	rhizospherical soil of resistant Vitis vinifera	iso-C14:0, iso-C15:0, anteiso-C15:0, anteiso-C17:0, C16:0, iso-C16:0, C16:1cis9	glu, rib, traces man, gal	LL-A2pm	DPG, PE, PI, PLs, AL1, PGL	--	in the present study	in the present study
Streptomyces djakartensis JCM 4957T	soil	-
DSM 40712T	Unknown	anteiso-C15:0, iso-C15:0, anteiso-C17:0, C16:0, iso-C16:0, C16:1cis9	rib, traces glu, man, gal	LL-A2pm	DPG, PE, PI, L1, PL1, AL1, PGL, PAL	--	in the present study	in the present study
Streptomyces ambofaciens ATCC 23877T	soil	iso-C15:0, anteiso-C15:0, iso-C16:0, C16:0, iso-C17:0, anteiso-C17:0					DSMZ
DSM 3412T	soil	anteiso-C15:0, C15:0, C16:0, iso-C15:0, iso-C16:0, C16:1cis9, anteiso-C17:0	glu, rib, traces man, gal	LL-A2pm	DPG, PE, PI, PL1, PAL, PGL	--	in the present study	in the present study
Streptomyces akebiae M G28T	Rhizosphere soil of Akebia trifoliate	C16:1ω7c/C16:1ω6c, iso-C16:0, anteiso-C15:0, C16:0, iso-C15:0, anteiso-C17:0	gal, glu	LL-A2pm	DPG, PE, PI, PIM, PG, L1	MK-9, MK-9(H2), MK-9(H4), MK-9(H6), MK-9(H8)	MO, Ping, et al.	https://link.springer.com/article/10.1007/s10482-022-01772-2
DSM 41699T	soil sample from Tasek Bera	iso-C15:0, anteiso-C15:0, anteiso-C17:0, iso-C17:0, iso-C16:0	glu, rib, man, traces gal	LL-A2pm	DPG, PE, PI, PLs, AL1, PGL	--	in the present study	in the present study
Streptomyces glomeratus DSM 41457T	soil	iso-C15:0, anteiso-C15:0, iso-C16:0, iso-C17:0, anteiso-C17:0					DSMZ
DSM 41770	water demaged gypsum liner in a children`s day care center	anteiso-C15:0, anteiso-C17:0, C16:0, iso-C15:0, iso-C16:0	glu, rib, rha, traces man	LL-A2pm, traces DL-A2pm	DGP, PE, PI, PLs, AL, PGL		in the present study	in the present study
Streptomyces halstedii NRRL ISP-5068T	deeper soil layers	-	-	-	-	-
Streptomyces griseolus NRRL B-2925T	soil	-	-	-	-	-
Streptomyces nitrosporeus JCM 4598T	garden soil	-	-	-	-	-
DSM 40932T	--	iso-C15:0, anteiso-C15:0, anteiso-C17:0, C16:0, iso-C16:0	glu, rib, traces man, gal	LL-A2pm	DPG, PE, PI, PL1, AL1, PGL	--	in the present study	in the present study
Streptomyces microflavus JCM 4496T	soil	iso-C15:0, anteiso-C15:0, iso-C16:0, anteiso-C17:0	-	-	-	-	DSMZ
Streptomyces cyaneofuscatus NRRL B-2570T	soil	-	-	-	-	-
Streptomyces arboris TRM68085T	soil of Populus euphratica wetland	C16:0, iso-C16:0, anteiso-C15:0, C16:1, iso-C15:0	gal, glu, xyl, rib	LL-A2pm, small amount meso-A2pm	DPG, PE, PI, PIM	MK-9(H4), MK-9(H6), MK-9(H8)	LIU, Panpan; XIA, Zhanfeng; ZHANG, Lili.	https://www.microbiologyresearch.org/content/journal/ijsem/10.1099/ijsem.0.004430#tab2
DSM 41979T	sirex noctilio	anteiso-C15:0, iso-C15:0, C16:0, iso-C16:0, anteiso-C17:0	glu, rib, traces man, gal	LL-A2pm, traces DL-A2pm	DPG, PE, PI, PLs, PAL, PGL	--	in the present study	in the present study
DSM 41859	A contaminant of Aureobasidium pullulans	iso-C15:0, anetiso-C15:0, iso-C16:0, C16:0, iso-C17:0, anteiso-C17:0	glu, rib, traces man, gal	LL-A2pm	DPG, PE, PI, PL1, AL, PGL	--	in the present study, DSMZ	in the present study, DSMZ
DSM 41982	solitary wasp	iso-C15:0, anetiso-C15:0, iso-C16:0, C16:0, iso-C17:0, anteiso-C17:0	glu, rib, traces man, gal	LL-A2pm	DPG, PE, PI, PL1, AL, PGL	--	in the present study, DSMZ	in the present study, DSMZ
DSM 40473T	soil	anteiso-C15:0, iso-C15:0, C16:0, iso-C16:0, iso-C17:0, anteiso-C17:0	glu, rib, traces man	LL-A2pm	DPG, PE, PI, PL1, PGL, Ls	--	in the present study	in the present study
Streptomyces abikoensis JCM 4002T	garden soil	iso-C15:0, anetiso-C15:0, iso-C16:0, C16:0, iso-C17:0, anteiso-C17:0	--	LL-A2pm	DPE, PG, PI, PIM	MK-9(H6) or MK-9(H8)	WITT, Dagmar; STACKEBRANDT, Erko.; DSMZ	https://www.sciencedirect.com/science/article/pii/S0723202011802341?via%3Dihub
DSM 41529T	soil	anteiso-C15:0, anteiso-C17:0, C16:0, iso-C15:0, iso-C16:0	glu, rib, traces man, gal	LL-A2pm	DPG, PE, PI, PME, PGL, PL1	--	in the present study	in the present study
Streptomyces sparsogenes DSM 40356T	soil	-
DSM 42041T	gorgonian coral	anteiso-C15:0, iso-C15:0, anteiso-C17:0, iso-C16:0	glu, rib, gal, traces man	LL-A2pm	DPG, PE, PI, PLs	--	in the present study	in the present study
Streptomyces gossypii N2-109T	Rhizosphere soil of cotton	anteiso-C15:0, anteiso-C17:0, iso-C16:0 (>10%)	gal, glu, rib, traces man	LL-A2pm	DPG, PE, PL1, PI, PIM	MK-9(H6), MK-9(H8)	GE, Xianfeng, et al.	https://www.microbiologyresearch.org/content/journal/ijsem/10.1099/ijsem.0.005832#tab2
DSM 41527T	--	iso-C15:0, anteiso-C15:0, anteiso-C17:0, iso-C17:0, C16:0, iso-C16:0	glu, rib, traces man, gal	LL-A2pm	DPG, PI, PE, PME, PLs, Ls, PGL	--	in the present study	in the present study
Streptomyces caniferus NBRC 15389T	soil	-	-	-	-	-	-	-
Streptomyces angustmyceticus JCM 4053T	--	iso-C14:0, iso-C15:0, anteiso-C15:0, iso-C16:1H, iso-C16:0	-	-	-	-	DSMZ	-
DSM 41528T	Unknown	anteiso-C15:0, anteiso-C17:0, iso-C17:0, C16:0, iso-C15:0, iso-C16:0	gal, glu, man, rib	LL-A2pm	DPG, PE, PI, PME, Ls, PL1, PGL, AL1	--	in the present study	in the present study
Streptomyces endophytica HNM0140T	root of yam collected from Danzhou City of Hainan Province, Chin	iso-C16:0, C16:0, anteiso-C15:0, anteiso-C17:0, iso-C15:0, iso-C14:0, iso-C18:0, C17:0	glu, rib	LL-A2pm	PME, DPG, PIM, PE, PL1	MK-9(H6), MK-9(H4), MK-9(H8), MK-9(H11)	ZHOU, Shuangqing, et al.	https://www.ncbi.nlm.nih.gov/pmc/articles/PMC10111032/
DSM 41602	Unknown	anteiso-C15:0, iso-C17:0, C16:0, iso-C15:0, iso-C16:0, iso-C17:1cis9	glu, gal, man, rib	LL-A2pm	DPG, PE, PI, PME, PGL, Ls, PLs	-	in the present study	in the present study
Streptomyces antimycoticus NBRC 12839T	composted soil	-
DSM 41524T	soil	iso-C14:0, anteiso-C15:0, C16:0, iso-C15:0, iso-C16:0	glu, man, rib	LL-A2pm	DPG, PE, PI, PME, L1, PL1, PGL	--	in the present study	in the present study
Streptomyces asiaticus DSM 41761T	Rhizosphere of the tropical legume, Paraserianthes falcataria	iso-C15:0, anetiso-C15:0, iso-C16:0, C16:0, C16:09 methyl, iso-C17:0	--	LL-A2pm	--	--	SEMBIRING, Langkah; WARD, Alan C.; GOODFELLOW, Michael.; DSMZ	https://link.springer.com/article/10.1023/A:1010226515202
Blastococcus sp. DSM 46792T	Marble	iso-C16:1cis9, iso-C16:0, C17:1cis9, C18:1cis9	glu, man, rib	-	DPG, PC, PI, L, GLs	--	in the present study	in the present study
Blastococcus aurantiacus DSM 44268T	soil	C18:1ω9c, iso-C16:0, iso-C15:0, iso-C16:1ω7c, iso-C16:1H	glu, gal, ara	DL-A2pm	DPG, PC, PE, PG, PI, glycophosphatidylinositol, PL1-2, GL1-3	MK-9(H4), MK-9(H0), MK-10(H4)	MONTERO-CALASANZ, Maria del Carmen, et al.	https://www.ncbi.nlm.nih.gov/pmc/articles/PMC9686282/
Pseudonocardia sp. DSM 45834	desert sand sample	C16:0, iso-C16:0, C16:1cis9, C16:010 methyl	ara, glu, rib, man, gal	DL-A2pm	DPG, PC, PE, PI, PME, GPL, PLs, GL, GPL, PGAL	--		in the present study
Pseudonocardia sediminis DSM 45779T	marine sediment	iso-C16:0, C16:0, anteiso-C17:0, Summed feature 3: C16:1ω7c and/or C16:1ω6c	gal, glu, man, ara	DL-A2pm	DPG, PC, PI, PE, PME, PGL1-2, GL1-2	MK-8(H4), MK-8(H2)	ZHANG, Dao-Feng, et al.	https://www.microbiologyresearch.org/content/journal/ijsem/10.1099/ijs.0.057844-0#tab2
Pseudonocardia parietis DSM 45256T	wall of a house colonized with moulds	iso-C16:0, iso-C16:1H	ara, gal	DL-A2pm	DPG, PME, PC, PG, PI, PL1-2, GL1-4, L1-4	MK-8(H4), MK-8(H2), MK-7, MK-7(H2), MK-8, MK-9, MK-9(H2), MK-9(H4)	SCHAFER, J.; BUSSE, H.-J.; KAMPFER, P.	https://www.microbiologyresearch.org/content/journal/ijsem/10.1099/ijs.0.009993-0#tab2
Streptomonospora sp. DSM 45055	marine sediment	iso-C16:1cis4, iso-C16:0, C16:1cis9, C16:0, anteiso-C17:0, TSBA C18:010 methyl	glu, gal, rib, traces man	DL-A2pm	DPG, PG, PC, PI, PLs, GLs, PGL	--	in the present study	in the present study
Streptomonospora alba YIM 90003T	soil in hypersaline habitats	iso-C16:0, anteiso-C17:0, C18:0, TSBA C18:0 10 methyl	gal, ara	DL-A2pm	PG, PE, PI, DPG, PME, PS, PC, PL1	MK-9(H4), MK-9, MK-10(H4), MK-9(H2), MK-9(H6) (glucose-yeast extract-grown cells), while MK-10(H2), MK-9(H8), MK-10(H4) (found in vitamin-enriched ISP 2 medium)	LI, Wen-Jun, et al.	https://www.microbiologyresearch.org/content/journal/ijsem/10.1099/ijs.0.02543-0#tab2
Streptomonospora salina DSM 44593T	soil sample from a salt lake	--	gal, glu, rib, xyl, ara, man	DL-DAP, DD-DAP, glycine, aspartic acid	PG, PI, PE	MK-9(H6), MK-10(H2), MK-10(H4)	CUI, Xiao-Long, et al.	https://www.microbiologyresearch.org/content/journal/ijsem/10.1099/00207713-51-2-357#tab2
Nocardiopsis sp. DSM 44743T	soil	anteiso-C15:0, iso-C16:0, anteiso-C17:0, C17:1cis9, C18:1cis9, C18:2cis9,12	rib	DL-A2pm	PC, PG, PME, PLs	--	in the present study	in the present study
Nocardiopsis changdeensis Mg02T	Roots of Eucommia ulmoides Oliv.	iso-C16:0, C18:1ω9c, anteiso-C17:0, anteiso-C15:0, C17:1ω8c	-	DL-A2pm	DPG, PE, PIM, PC, PG, PI, PGL, L1, L2, L3	MK-10(H4), MK-10(H2), MK-10(H8), MK-10, MK-10(H6)	MO, Ping, et al.	https://www.nature.com/articles/s41429-023-00596-0
Nocardiopsis flavescens CGMCC 4.5723T	marine sediment at a deph of 20 cm on the seashore of Lianyungang	anteiso-C17:0, iso-C16:0, C18:0, C18:1ω9c, iso-C18:0, anteiso-C15:0, C17:0, C16:0, 10 methyl-C18:0, C18:1ω7c, C14:0, iso-C17:0, 10 methyl-C17:0, anteiso-C19:0, C17:1ω8c	-	DL-A2pm	PC, PME, PG, DPG	MK-10(H2), MK-10(H4), MK-10, MK-10(H6), MK-9(H2), MK-9(H4) and MK-9(H6)	FANG, Caiyuan, et al.	https://www.microbiologyresearch.org/content/journal/ijsem/10.1099/ijs.0.027987-0#tab2
Jatrophihabitans sp. DSM 44399T	sandstone of Linnaeus Terrace, Antarctica	iso-C16:1cis9, iso-C16:0, C17:1cis9, C17:010 methyl, C18:1cis9, TBSA C18:010 methyl	glu, rib, rham, traces of man, gal	DL-A2pm	DPG,PI, PME, PLs, AL, PAL, GAPI, GPL	--	in the present study	https://www.microbiologyresearch.org/content/journal/ijsem/10.1099/ijsem.0.002639
Jatrophihabitans telluris N237T	sediment soil of wetland	iso-C16 : 0, C17 : 18c	-	DL-A2pm	DPG, PIM, PL, APL, GLs, GLs	MK-9(H4). MK-9(H6) and MK9-(H8)	Lee, Keun Chul, et al.
Polar lipids abbreviations
diphosphatidylglycerol		DPG
phosphatidylethanolamine		PE
phosphatidylglycerol		PG
phosphatidylinositol		PI
phosphatidylinositol mannoside		PIM
unidentified phospholipid		PL
ninhydrin-positive glycolipid		GL
lipid		L
aminolipid		AL
phosphoglycolipid		PGL
phosphatidylmethylethanolamine		PME
phosphoaminolipid		PAL
phosphoglycoaminolipid		PGAL
phosphatidylcholine		PC
glycerol lipid		GLYL
glycoaminophosphatidylinositol		GAPI
glycophospholipid		GPL
phosphatidylserine		PS
diphosphatidylethanolamine		DPE
sugar abbreviations
arabinose		ara
glucose		glu
ribose		rib
xylose		xyl
galactose		gal
mannose		man
madurose		mad
rhamnose		rha
References
CUI, Xiao-Long, et al. Streptimonospora salina gen. nov., sp. nov., a new member of the family Nocardiopsaceae. International Journal of Systematic and Evolutionary Microbiology, 2001, 51. Jg., Nr. 2, S. 357-363.
FANG, Caiyuan, et al. Nocardiopsis flavescens sp. nov., an actinomycete isolated from marine sediment. International journal of systematic and evolutionary microbiology, 2011, 61. Jg., Nr. 11, S. 2640-2645.
GE, Xianfeng, et al. Actinophytocola gossypii sp. nov. and Streptomyces gossypii sp. nov., two novel actinomycetes isolated from rhizosphere soil of cotton. International Journal of Systematic and Evolutionary Microbiology, 2023, 73. Jg., Nr. 4, S. 005832.
HAN, Chuanyu, et al. Streptomyces triticagri sp. nov. and Streptomyces triticirhizae sp. nov., two novel Actinobacteria isolated from the rhizosphere soil of wheat (Triticum aestivum L.). International Journal of Systematic and Evolutionary Microbiology, 2020, 70. Jg., Nr. 1, S. 126-138.
HE, Hairong, et al. Streptomyces zhaozhouensis sp. nov., an actinomycete isolated from candelabra aloe (Aloe arborescens Mill). International Journal of Systematic and Evolutionary Microbiology, 2014, 64. Jg., Nr. Pt_4, S. 1096-1101.
JIANG, Yi, et al. Streptomyces hainanensis sp. nov., a novel member of the genus Streptomyces. International journal of systematic and evolutionary microbiology, 2007, 57. Jg., Nr. 11, S. 2694-2698.
KÄMPFER, Peter, et al. Streptomyces specialis sp. nov. International Journal of Systematic and Evolutionary Microbiology, 2008, 58. Jg., Nr. 11, S. 2602-2606.
KLYKLEUNG, Nattaporn, et al. Streptomyces mimosae sp. nov., an endophytic actinomycete isolated from the root of Mimosa pudica in Thailand. International Journal of Systematic and Evolutionary Microbiology, 2020, 70. Jg., Nr. 5, S. 3316-3322.
KUNCHAROEN, Nattakorn, et al. Comparative genomics and proposal of Streptomyces radicis sp. nov., an endophytic actinomycete from roots of plants in Thailand. Microbiological Research, 2022, 254. Jg., S. 126889.
LI, Jie, et al. Streptomyces sedi sp. nov., isolated from surface-sterilized roots of Sedum sp. International Journal of Systematic and Evolutionary Microbiology, 2009, 59. Jg., Nr. 6, S. 1492-1496.
LI, Kaiqin, et al. Proposal of Streptomyces aureorectus (ex Taig et al. 1969) Taig and Solovieva 1986 as a later heterotypic synonym of Streptomyces calvus Backus et al. 1957 (Approved Lists 1980) on the basis of a polyphasic taxonomic approach. International Journal of Systematic and Evolutionary Microbiology, 2021, 71. Jg., Nr. 8, S. 004955.
LI, Wen-Jun, et al. Streptomonospora alba sp. nov., a novel halophilic actinomycete, and emended description of the genus Streptomonospora Cui et al. 2001. International journal of systematic and evolutionary microbiology, 2003, 53. Jg., Nr. 5, S. 1421-1425.
LIU, Panpan; XIA, Zhanfeng; ZHANG, Lili. Streptomyces arboris sp. nov., isolated from Populus euphratica wetland soil. International Journal of Systematic and Evolutionary Microbiology, 2020, 70. Jg., Nr. 11, S. 5613-5619.
Lee, Keun Chul, et al. "Jatrophihabitans telluris sp. nov., isolated from sediment soil of lava forest wetlands and the emended description of the genus Jatrophihabitans." International Journal of Systematic and Evolutionary Microbiology 68.4 (2018): 1107-1111.
MERTZ, F. P.; HIGGENS, C. E. Streptomyces capillispiralis sp. nov. International Journal of Systematic and Evolutionary Microbiology, 1982, 32. Jg., Nr. 1, S. 116-124.
MO, Ping, et al. Nocardiopsis changdeensis sp. nov., an endophytic actinomycete isolated from the roots of Eucommia ulmoides Oliv. The Journal of Antibiotics, 2023, 76. Jg., Nr. 4, S. 191-197.
MO, Ping, et al. Streptomyces akebiae sp. nov., a novel actinomycete isolated from rhizosphere soil of Akebia trifoliate. Antonie Van Leeuwenhoek, 2022, 115. Jg., Nr. 10, S. 1297-1305.
MONTERO-CALASANZ, Maria del Carmen, et al. Genotype–phenotype correlations within the Geodermatophilaceae. Frontiers in Microbiology, 2022, 13. Jg., S. 975365.
SCHAFER, J.; BUSSE, H.-J.; KAMPFER, P. Pseudonocardia parietis sp. nov., from the indoor environment. International journal of systematic and evolutionary microbiology, 2009, 59. Jg., Nr. 10, S. 2449-2452.
SEMBIRING, Langkah; WARD, Alan C.; GOODFELLOW, Michael. Selective isolation and characterisation of members of the Streptomyces violaceusniger clade associated with the roots of Paraserianthes falcataria. Antonie van Leeuwenhoek, 2000, 78. Jg., S. 353-366.
SHI, Songbiao, et al. Streptomyces marincola sp. nov., a novel marine actinomycete, and its biosynthetic potential of bioactive natural products. Frontiers in Microbiology, 2022, 13. Jg., S. 860308.
SRIPREECHASAK, Paranee, et al. Streptomyces andamanensis sp. nov., isolated from soil. International Journal of Systematic and Evolutionary Microbiology, 2016, 66. Jg., Nr. 5, S. 2030-2034.
WITT, Dagmar; STACKEBRANDT, Erko. Unification of the genera Streptoverticillum and Streptomyces, and amendation of Streptomyces Waksman and Henrici 1943, 339AL. Systematic and applied microbiology, 1990, 13. Jg., Nr. 4, S. 361-371.
ZHANG, Dao-Feng, et al. Pseudonocardia sediminis sp. nov., isolated from marine sediment. International journal of systematic and evolutionary microbiology, 2014, 64. Jg., Nr. Pt_3, S. 745-750.
ZHOU, Shuangqing, et al. Identification and genomic analyses of a novel endophytic actinobacterium Streptomyces endophytica sp. nov. with potential for biocontrol of yam anthracnose. Frontiers in Microbiology, 2023, 14. Jg., S. 1139456.

## Sheet: Fatty acids profile
	Streptomyces strains																										Actinobacterial strains
Compound	DSM 41886	DSM 44938	DSM 44917	DSM 44918	DSM 44915	DSM 41981	DSM 41014	DSM 41640	DSM 41972	DSM 41636	DSM 41635	DSM 41921	DSM 40712	DSM 3412	DSM 41699	DSM 41770	DSM 40932	DSM 41633	DSM 41979	DSM 41859	DSM 41982	DSM 40473	DSM 41529	DSM 41528	DSM 41602	DSM 41524	Blastococcus sp. DSM 46792	Pseudonocardia sp. DSM 45834	Streptomonospora sp. DSM 45055	Nocardiopsis sp. DSM 44743	DSM 42041	DSM 41527	Jatrophihabitans sp. DSM 44399T
F24-	79	80	81	82	83	84	85	86	87	88	89	90	91	92	93	94	95	96	97	98	99	100	101	102	103	104	105	106	107	108	109	110	111
11:0 ANTEISO	NA	NA	NA	NA	NA	0.143001	NA	NA	NA	NA	NA	NA	NA	NA	NA	NA	NA	NA	NA	NA	NA	NA	NA	NA	NA	NA	NA	NA	NA	NA	NA	NA	NA
12:0 ISO	NA	NA	NA	NA	NA	0.235841	NA	0.12088	0.149192	NA	0.0998907	0.126287	NA	NA	0.110578	NA	NA	NA	0.462462	0.157975	NA	NA	0.115129	0.1183	0.113963	0.105027	0.179264	NA	NA	NA	0.106411	0.136373	NA
12:0	NA	NA	NA	NA	NA	0.144218	NA	0.124913	0.12923	NA	NA	0.139368	NA	0.259784	NA	0.113389	NA	NA	NA	NA	NA	0.179088	0.156728	0.136469	NA	0.210629	NA	NA	NA	NA	NA	0.216617	NA
13:0 ISO	NA	NA	NA	NA	NA	0.175572	0.267805	0.362136	0.1661	0.50969	0.141438	0.438593	NA	0.536577	0.458655	0.146486	0.122399	0.359898	0.273253	0.23425	0.18866	0.68493	0.236789	0.692333	0.943415	0.454031	NA	NA	NA	NA	0.185555	0.56936	NA
13:0 ANTEISO	NA	NA	NA	NA	NA	0.573301	0.124361	0.271591	0.434117	0.211473	0.136231	0.28135	0.274087	0.418444	0.463229	0.338386	0.152753	0.156948	0.573821	0.353352	0.176389	0.326696	0.208791	0.143742	0.108676	0.164827	NA	NA	0.276796	0.175479	0.27309	0.227208	NA
12:0 ISO 3OH	NA	NA	NA	NA	NA	NA	NA	NA	NA	NA	NA	NA	NA	NA	NA	NA	NA	NA	0.321325	NA	NA	NA	NA	NA	NA	NA	NA	NA	NA	NA	NA	NA	NA
12:0 3OH	NA	NA	NA	NA	NA	NA	NA	NA	NA	NA	NA	NA	NA	NA	NA	NA	NA	NA	0.183699	NA	NA	NA	NA	NA	NA	NA	NA	NA	NA	NA	NA	NA	NA
13:0	NA	NA	NA	NA	NA	NA	NA	NA	0.139334	NA	NA	0.182197	NA	0.173472	NA	NA	NA	NA	NA	NA	NA	0.111328	NA	NA	0.123395	0.121128	NA	NA	NA	NA	NA	0.134155	NA
14:1 ISO CIS 7	NA	NA	NA	NA	NA	NA	NA	NA	NA	NA	NA	NA	NA	NA	NA	NA	NA	NA	NA	NA	NA	NA	NA	NA	NA	NA	0.159259	NA	NA	NA	NA	NA	NA
14:0 ISO	0.51918	0.322145	0.6	0.251482	1.01278	5.50694	5.07681	2.76944	3.45018	4.51578	5.18775	5.28773	1.57156	1.8612	2.34742	3.38971	1.72219	5.72885	3.13798	3.88381	2.07602	1.64475	4.53356	4.28381	3.58715	9.49852	1.44851	1.3491	1.41358	0.926696	4.17042	3.5107	0.583146
14:0 ANTEISO	NA	NA	NA	NA	NA	NA	NA	NA	NA	NA	NA	NA	NA	NA	NA	NA	NA	NA	NA	NA	NA	NA	0.191257	0.0853162	NA	NA	NA	NA	NA	NA	NA	0.21479	NA
14:1 CIS 9	NA	NA	NA	NA	NA	NA	NA	NA	NA	NA	NA	NA	NA	NA	NA	NA	NA	NA	NA	NA	NA	NA	NA	NA	NA	NA	0.106702	0.105618	NA	NA	NA	NA	NA
14:1 CIS 7	NA	NA	NA	NA	NA	NA	NA	NA	NA	NA	NA	NA	NA	NA	NA	NA	NA	NA	NA	NA	NA	NA	0.105744	NA	NA	NA	NA	NA	NA	NA	NA	NA	NA
14:0	NA	NA	NA	0.314454	0.450297	0.933904	0.634461	0.665835	0.632852	0.643065	0.804211	1.02165	0.991053	2.20357	0.310505	0.743737	0.513819	0.888797	0.953796	1.35001	0.412633	1.46413	1.39722	0.76306	0.736282	1.25883	0.235464	1.50952	0.746533	0.28051	0.400823	1.86229	0.515264
13:0 ISO 3OH	NA	NA	NA	NA	NA	NA	NA	NA	NA	NA	NA	NA	NA	NA	NA	NA	NA	NA	0.466818	0.118443	NA	NA	NA	NA	NA	NA	NA	NA	NA	NA	NA	NA	NA
13:0 ANTEISO 3OH	NA	NA	NA	NA	NA	NA	NA	NA	NA	NA	NA	NA	NA	NA	NA	NA	NA	NA	0.762594	0.20263	NA	NA	NA	NA	NA	NA	NA	NA	NA	NA	NA	NA	NA
15:1 ISO CIS 4	NA	0.154871	NA	NA	NA	NA	NA	NA	NA	NA	NA	NA	NA	NA	NA	NA	NA	NA	NA	0.715033	NA	NA	NA	NA	NA	NA	NA	NA	NA	NA	NA	NA	0.337488
15:1 ANTEISO CIS 4	NA	0.291185	NA	NA	NA	NA	NA	NA	NA	NA	NA	NA	NA	NA	NA	NA	NA	NA	NA	0.867479	NA	NA	NA	NA	NA	NA	NA	NA	NA	NA	NA	NA	0.211344
15:1 ISO CIS 9	NA	NA	NA	NA	NA	NA	NA	NA	NA	NA	NA	NA	NA	NA	NA	NA	NA	NA	NA	NA	NA	NA	NA	NA	NA	NA	0.164679	NA	NA	NA	NA	NA	NA
15:0 ISO	0.937447	1.52933	1.3	4.72842	1.23671	6.40592	10.8778	11.2416	6.68813	16.1958	4.73392	12.2281	5.8184	10.2745	17.8341	5.75341	5.59838	8.75972	9.54363	9.5	19.4179	17.8902	6.92443	21.3678	27.6458	9.68597	1.66815	2.58059	2.05461	0.779234	9.41517	9.7595	1.57675
15:0 ANTEISO	2.14584	5.9004	12.4	5.71797	3.23653	26.8439	18.6825	21.5574	21.0337	18.3354	8.35119	17.3909	21.9155	15.1937	29.1762	31.2059	40.5822	25.8891	29.3684	26.0992	30.2419	30.6024	14.2074	10.9154	11.0065	8.03651	0.703022	2.24878	2.90666	5.31832	23.4814	17.6858	0.62917
15:1 CIS 9	NA	0.570578	NA	NA	NA	NA	0.141575	0.424612	0.293999	0.186435	0.311975	0.531151	NA	0.438022	0.0931446	NA	NA	NA	NA	NA	NA	0.212164	0.154962	0.251398	0.245051	0.222638	0.279964	0.536188	NA	NA	0.317376	0.514784	0.557817
15:1 CIS 4	NA	NA	NA	NA	0.328376	NA	NA	NA	NA	NA	NA	NA	NA	NA	NA	NA	NA	NA	NA	NA	NA	NA	NA	NA	NA	NA	NA	NA	NA	NA	NA	NA	NA
15:0	0.485428	4.74896	NA	1.59439	7.6839	1.74776	2.61392	2.52372	5.15341	2.275	4.39162	3.81805	4.35198	5.11062	1.51839	2.14639	2.53541	1.91256	1.17164	1.51505	1.58521	1.34754	2.67977	1.79629	2.23786	1.668	0.390759	1.06876	2.44135	0.55821	1.0524	2.72259	0.988022
probably 15:0 x-methyl	NA	0.136749	NA	NA	NA	NA	NA	NA	NA	NA	NA	NA	NA	NA	NA	NA	NA	NA	NA	NA	NA	NA	NA	NA	NA	NA	NA	NA	NA	NA	NA	NA	NA
14:0 ISO 3OH	NA	NA	NA	NA	NA	NA	NA	NA	NA	NA	NA	NA	NA	NA	NA	NA	NA	NA	0.330471	0.0999074	NA	NA	NA	NA	NA	NA	NA	NA	NA	NA	NA	NA	NA
16:1 ISO CIS 4	NA	NA	NA	NA	14.1784	NA	NA	NA	NA	NA	NA	NA	NA	NA	NA	NA	NA	NA	NA	NA	NA	NA	NA	NA	NA	NA	NA	NA	5.06341	0.417005	NA	NA	NA
16:1 ISO CIS 9 (iso-C16:1 cis9	12.8793	7.7888	8.2	2.95595	NA	1.59352	2.31891	1.19852	1.68544	2.09894	1.73383	1.91033	1.15201	0.399596	1.11986	0.908876	0.429428	1.20538	0.291906	1.46088	0.706455	0.33581	1.1371	2.27196	1.28924	3.50877	20.2984	0.515097	NA	NA	4.04435	0.876272	5.67175
16:0 ISO	49.6438	36.5354	39.6	28.1122	44.9758	21.9417	24.9898	16.0333	21.8383	18.4197	16.6044	20.9932	12.5573	8.52678	15.3102	15.7203	8.10371	17.7017	14.2375	14.0131	9.51847	6.62736	20.2549	21.7921	13.2532	34.8734	45.303	23.3512	31.109	17.8399	22.4825	15.6972	23.0504
16:0 ANTEISO	NA	NA	NA	NA	NA	NA	NA	NA	NA	NA	NA	NA	NA	NA	NA	NA	NA	NA	NA	NA	NA	NA	0.418523	NA	NA	NA	NA	NA	NA	NA	NA	NA	NA
16:1 CIS 7	NA	NA	NA	NA	NA	NA	NA	NA	NA	NA	NA	NA	NA	NA	NA	NA	NA	NA	NA	NA	NA	NA	NA	NA	NA	NA	0.11786	NA	NA	NA	NA	NA	NA
16:1 CIS 9	1.24785	0.474266	0.3	6.91908	2.0415	4.86923	3.63729	6.07691	2.24248	6.46271	6.53568	6.62626	5.8984	14.0827	1.10234	3.20139	2.99785	7.14251	0.520787	2.99777	0.767771	3.9762	4.94921	4.74225	4.32989	3.98341	3.23675	26.7261	5.47465	2.14456	2.76568	2.86227	4.96444
15:0 ANTEISO 2OH	NA	NA	0.3	NA	NA	NA	NA	NA	NA	NA	NA	NA	NA	NA	NA	NA	NA	NA	NA	NA	NA	NA	0.533987	0.912811	NA	NA	NA	NA	NA	NA	NA	2.16036	NA
16:0	0.571099	0.831552	NA	7.66995	2.24236	12.5828	8.43058	8.92779	10.2987	7.60583	14.0346	8.48876	16.7673	22.6845	4.27946	9.45925	10.8208	14.2156	11.2236	12.8754	6.21229	15.5765	24.7646	8.682	9.76423	11.4593	1.88581	6.02184	8.02348	3.41894	4.88408	18.585	2.61275
15:0 x,y-dimethyl	NA	NA	NA	NA	NA	NA	NA	NA	NA	NA	NA	NA	NA	NA	NA	NA	NA	NA	NA	NA	NA	NA	NA	NA	NA	NA	0.245115	NA	NA	NA	NA	NA	NA
16:0 ISO x-METHYL	NA	NA	NA	NA	NA	NA	NA	NA	NA	NA	NA	NA	NA	NA	NA	NA	NA	NA	NA	0.1	NA	NA	NA	NA	NA	NA	NA	NA	NA	NA	NA	NA	NA
15:0 ANTEISO 3OH	NA	NA	NA	NA	NA	NA	NA	NA	NA	NA	NA	NA	NA	NA	NA	NA	NA	NA	NA	NA	NA	NA	NA	NA	NA	NA	NA	NA	NA	NA	NA	0.147664	NA
17:1 ISO CIS 9	1.66188	1.19717	NA	3.97665	0.897988	0.911461	3.2039	2.82521	1.37797	4.87686	1.09347	3.30515	2.16947	1.61072	3.18114	1.84779	1.02132	1.5283	1.34163	1.76174	3.68413	0.921837	1.06317	3.88421	6.38704	1.92926	0.507948	NA	2.54676	NA	2.96202	1.40314	NA
16:0 10METHL	NA	NA	NA	NA	NA	NA	NA	NA	NA	NA	NA	NA	NA	NA	NA	NA	NA	NA	NA	NA	NA	NA	NA	NA	NA	NA	NA	18.7264	NA	0.199697	NA	NA	1.89034
17:1 ISO CIS 4	NA	NA	NA	NA	0.279167	NA	NA	NA	NA	NA	NA	NA	NA	NA	NA	NA	NA	NA	NA	NA	NA	NA	NA	NA	NA	NA	NA	NA	NA	NA	NA	NA	NA
17:1 ANTEISO CIS 9	6.74237	7.29444	3.3	6.40111	4.55468	1.62016	2.14819	2.26437	2.30358	2.37737	0.912277	1.90607	2.84829	0.996631	2.87475	2.99061	1.76757	1.4557	1.55287	2.72751	2.41661	0.611969	0.737249	1.32865	0.935748	0.978238	1.13374	0.341675	2.23629	NA	4.15781	0.999613	1.3916
17:0 ISO	0.678038	1.42511	0.6	3.18243	0.928768	2.01421	4.65223	5.88201	3.14348	4.30494	1.06847	3.4849	2.81236	4.10871	5.37996	2.80842	2.87916	3.19679	2.75577	1.82436	6.91629	5.84847	2.82238	7.95184	9.73763	3.70284	0.79232	0.445819	3.13226	1.77487	4.12634	5.90047	0.793505
17:0 ANTEISO	10.5944	23.2998	33.2	22.5562	8.62015	8.99869	7.26445	12.2316	12.0194	7.22623	2.43013	6.7189	12.7153	6.89017	13.1434	13.029	17.2792	7.58433	13.4206	8.35272	12.8694	9.90937	5.72016	5.41739	3.66573	3.70249	3.74399	4.89733	10.5958	15.1523	12.7456	9.26981	2.82963
17:1 CIS 9	1.13967	3.20889	NA	1.08218	4.36541	0.33204	0.893816	0.923279	0.915152	1.04449	1.97038	1.31672	1.47814	0.885478	0.364562	0.954358	0.698763	0.73492	NA	0.249649	0.199183	0.141174	0.476214	0.375193	0.429901	0.29295	6.53018	2.096	1.8966	7.3389	0.315757	0.325149	13.6967
16:0 ISO 2OH	NA	NA	NA	NA	NA	NA	NA	NA	NA	NA	NA	NA	NA	NA	NA	NA	NA	NA	NA	NA	NA	NA	NA	0.429225	NA	NA	NA	NA	NA	NA	NA	NA	NA
17:0 cyclo CIS 9	0.425306	0.5	NA	0.82012	NA	1.39035	1.71572	1.56692	1.61408	1.15367	1.7546	1.7561	2.34817	0.711118	0.276299	2.31678	0.715754	0.531494	3.28113	3.544	0.796496	0.703028	1.82166	0.290974	1.14639	1.32985	NA	0.357073	NA	NA	0.617252	1.54316	NA
17:0	NA	1.83028	NA	0.763904	2.02847	0.463631	0.790279	1.21667	2.4076	0.659798	1.43567	0.858959	1.91177	1.84905	0.483547	0.987656	1.37661	0.674685	0.545333	0.440869	0.742845	0.49087	1.38135	0.471205	1.12591	0.72819	0.628623	0.273719	1.66712	1.87799	0.636491	1.15095	0.268849
17:0 x-methyl	NA	NA	NA	NA	NA	NA	NA	NA	NA	NA	NA	NA	NA	NA	NA	NA	NA	NA	NA	NA	NA	NA	NA	NA	NA	NA	NA	0.135776	NA	NA	NA	NA	NA
17:0 x-methyl	NA	NA	NA	NA	NA	NA	NA	NA	NA	NA	NA	NA	NA	NA	NA	NA	NA	NA	NA	NA	NA	NA	NA	NA	NA	NA	NA	0.100118	NA	NA	NA	NA	NA
18:1 ISO CIS 9	0.681253	0.6284	NA	0.65354	NA	NA	0.355971	NA	0.14167	0.185277	NA	0.226794	NA	NA	NA	0.209025	NA	NA	0.709973	0.200846	NA	NA	0.186774	0.134845	0.121245	0.233978	1.8995	NA	NA	1.83353	0.16409	NA	0.156113
17:0 10METHYL	NA	NA	NA	NA	NA	NA	NA	NA	NA	NA	NA	NA	NA	NA	NA	NA	NA	NA	NA	NA	NA	NA	NA	NA	NA	NA	NA	2.92752	1.60066	NA	NA	NA	6.91948
18:1 ISO CIS 11	0.773193	0.503337	NA	0.778697	NA	NA	0.184857	NA	0.133428	0.0938698	0.0987129	0.265528	0.171186	NA	0.0823607	NA	NA	NA	NA	NA	0.181748	NA	0.305318	0.291525	0.291504	0.471562	NA	NA	NA	NA	0.342325	NA	NA
18:1 ANTEISO CIS 9	NA	NA	NA	NA	NA	NA	NA	NA	0.51663	0.136857	0.124235	NA	0.707353	NA	NA	NA	NA	NA	1.32002	1.0208	NA	NA	NA	NA	NA	NA	NA	NA	NA	NA	NA	0.261975	NA
18:0 ISO	0.161476	0.452656	0.2	0.294605	NA	0.245391	0.233173	0.180987	0.215442	0.114612	NA	0.110049	NA	0.11162	0.0898183	0.253515	NA	0.15935	0.206166	NA	0.0997445	NA	0.525415	0.200289	0.203207	0.538347	0.166715	NA	1.44797	1.4863	0.245671	0.35718	NA
18:2 CIS 9,12	NA	NA	NA	NA	NA	NA	NA	NA	NA	NA	18.6827	NA	NA	NA	NA	NA	NA	NA	NA	NA	NA	NA	NA	NA	NA	NA	NA	NA	NA	12.432	NA	NA	NA
18:1 CIS 9	NA	0.188698	NA	0.371901	NA	NA	0.247539	0.175642	0.177371	0.136968	6.17566	0.15933	NA	0.115807	NA	NA	0.254247	NA	NA	NA	NA	0.0974723	0.290613	NA	NA	NA	7.71644	1.96622	1.93917	20.9476	NA	0.210603	19.3541
11-cyclohexylundecanoate	NA	NA	NA	NA	NA	NA	NA	NA	NA	NA	NA	NA	NA	NA	NA	NA	NA	NA	0.844634	3.37503	0.685146	NA	NA	NA	NA	NA	NA	NA	NA	NA	NA	NA	NA
18:1 CIS 11	NA	NA	NA	0.531275	NA	0.11154	NA	NA	0.115064	0.101693	NA	0.191354	0.384366	0.216282	NA	0.336905	0.168352	NA	NA	NA	NA	0.0974417	0.581068	0.2	0.2	0.3	0.142055	0.134963	NA	NA	NA	0.18456	0.679851
18:1 TRANS 11	NA	0.438873	NA	0.149643	NA	NA	0.345394	0.140676	0.394353	0.127505	0.348654	0.236201	0.683174	NA	NA	0.294178	NA	NA	0.198229	NA	NA	NA	0.180601	NA	NA	NA	NA	NA	NA	NA	NA	NA	0.121766
18:0	NA	0.125592	NA	0.173804	0.449444	0.214867	0.168688	0.293987	0.189612	NA	0.838274	NA	0.177921	0.340845	NA	NA	0.260035	0.173387	NA	NA	NA	0.199263	0.937928	0.101082	0.326557	0.393326	0.315786	0.652121	2.70646	1.87194	NA	0.510541	0.505027
Probably a 18:0 x-methyl	NA	NA	NA	NA	NA	NA	NA	NA	NA	NA	NA	NA	NA	NA	NA	NA	NA	NA	NA	NA	NA	NA	NA	NA	NA	NA	NA	NA	0.529578	NA	NA	NA	NA
TBSA 18:0 10METHYL	NA	NA	NA	NA	NA	NA	NA	NA	NA	NA	NA	NA	NA	NA	NA	NA	NA	NA	NA	NA	NA	NA	NA	NA	NA	NA	NA	0.650413	10.1912	2.10701	NA	NA	9.69468
Identified as 19:1 CIS 9	NA	NA	NA	NA	NA	NA	NA	NA	NA	NA	NA	NA	NA	NA	NA	NA	NA	NA	NA	NA	NA	NA	NA	NA	NA	NA	NA	NA	NA	0.096506	NA	NA	NA
Identified as 19:0 ANTEISO	NA	NA	NA	NA	NA	NA	NA	NA	NA	NA	NA	NA	NA	NA	NA	NA	NA	NA	NA	NA	NA	NA	NA	NA	NA	NA	NA	NA	NA	0.604807	NA	NA	NA
19:0	NA	NA	NA	NA	NA	NA	NA	NA	NA	NA	NA	NA	NA	NA	NA	NA	NA	NA	NA	NA	NA	NA	NA	NA	NA	NA	NA	NA	NA	0.417658	NA	NA	NA
